# Supplementary material for: The hTERT and iCasp9 Transgenes Affect EOMES and T-BET Levels in NK Cells and the Introduction of Both Genes Improves NK Cell Proliferation in Response to IL2 and IL15 Stimulation
Source: Biomedicines. 2024 Mar 14;12(3):650. doi: 10.3390/biomedicines12030650 (PMC10968005; doi:10.3390/biomedicines12030650)
Supplement: Supplementary file 1 [file biomedicines-12-00650-s001.zip]

Archive with 1 entries (1 files):
- biomedicines-2863435-supplementary.pdf
